# Supplementary material for: Problematic Smartphone Use and Quality of Life Among Greek Nursing Students: A Cross-Sectional Study
Source: Int J Environ Res Public Health. 2026 Jul 3;23(7):870. doi: 10.3390/ijerph23070870 (PMC13410332; doi:10.3390/ijerph23070870)
Supplement: Supplementary file 1 [file ijerph-23-00870-s001.zip]

Archive with 1 entries (1 files):
- ijerph-4375289-supplementary.pdf
